# Supplementary material for: Deletion of Diterpenoid Biosynthetic Genes CYP76M7 and CYP76M8 Induces Cell Death and Enhances Bacterial Blight Resistance in Indica Rice ‘9311’
Source: Int J Mol Sci. 2022 Jun 29;23(13):7234. doi: 10.3390/ijms23137234 (PMC9266670; doi:10.3390/ijms23137234)
Supplement: Supplementary file 1 [file ijms-23-07234-s001.zip]

Archive with 1 entries (1 files):
- ijms-1763551-supplementary.pdf
